# Supplementary material for: Subclinical in utero Zika virus infection is associated with interferon alpha sequelae and sex-specific molecular brain pathology in asymptomatic porcine offspring
Source: PLoS Pathog. 2019 Nov 14;15(11):e1008038. doi: 10.1371/journal.ppat.1008038 (PMC6855438; doi:10.1371/journal.ppat.1008038)
Supplement: S1 Table — (XLSX) [file ppat.1008038.s006.xlsx]

## Sheet: A
Birth outcomes and body measurements
Group	Sow #	Piglet #	Birth outcome				Gender	Body dimensions at birth				Body weight at 32 days, kg	Brain weight at 37 days, g	Brain/body ratio	Notes
			Viable	Weak	Stillborn	Mummified		Body weight, kg	Cranium diameter, cm	Head length (nose-atlas), cm	Body length (nose-rump), cm
ZIKV+	409	1	X				M	1.57	4.9	13	37	11.48	57.2	0.00498258
		2	X				M	1.54	5	13	38	10.73	53.9	0.0050233
		3	X				F	1.59	4.5	14	40	10.43	61.3	0.00587728
		4	X				F	1.11	4.4	13.5	37.5	9.69	55.6	0.00573787
		5	X				F	1.63	5	12	38.5	11.51	59.1	0.00513467
		6	X				M	1.32	4.6	12.5	36.5	9.16	52.6	0.00574236
		7	X				F	1.18	4.3	13.5	38	8.76	51.7	0.00590183
		8	X				M	1.21	4.4	13.5	35	7.83	56.4	0.00720307
		9	X				M	1.22	4.5	14	38	8.67	60.1	0.00693195
		10		X			F	0.84	4.2	13	34	na	na	na	Euthanized at day 2
		11	X				F	1.3	4.4	13	38	10.27	56.2	0.00547225
		12		X			M	1.04	4.3	13.5	36	na	na	na	Euthanized at day 2
		13	X				M	1.55	4.7	13.5	40	11.15	na	na	Died at blood sampling at day 32
		14		X			M	1.01	4.2	12.5	34	na	na	na	Euthanized at day 2
		15	X				M	1.32	4.4	12.5	37	7.83	56.7	0.00724138
		16		X			M	0.64	3.9	12.5	31	na	na	na	Died at day 1
		17			X		M	1.31	4.8	13.5	38	na	na	na
	109	1	X				M	1.02	4.63	12	34	7.73	48.3	0.00624838
		2	X				M	1.13	4.739	12	35.5	6.99	49.1	0.00702432
		3	X				M	1.04	4.727	13	36	7.89	53	0.00671736
		4	X				M	1.09	4.922	13	37	7.53	47.7	0.00633466
		5	X				M	1.18	4.689	14	35.5	8.08	50.1	0.0062005
		6		X			F	0.87	4.8	12	34	na	na	na	Euthanized at day 2
		7	X				M	1.36	5.7	14	38.5	9.45	49.1	0.00519577
		8	X				M	1.3	5.28	14	37	8.36	51.3	0.00613636
		9	X				F	1.04	5	14	37.5	8.15	48.3	0.00592638
		10	X				M	1.04	4.964	13	36	6.7	50.9	0.00759701
	335	1	X				F	1.54	5.2	12.5	39.5	11.4	58.6	0.00514035
		2	X				F	1.36	4.66	12.5	38.5	10.33	61	0.00590513
		3	X				F	1.31	4.6	13	40	7.77	54.9	0.00706564
		4		X			M	1.77	4.5	13.5	40.5	na	na	na	Euthanized at day 20
		5	X				M	1.29	4.5	12.5	38.5	11.27	55.3	0.00490683
		6	X				F	1.25	4.7	12	37	8.95	53.4	0.00596648
		7	X				M	0.92	4.4	12	34.5	6.77	56.1	0.00828656
		8	X				F	1.48	4.7	13.5	39	10.32	60.1	0.00582364
		9	X				M	1.47	5.06	13	38	10	58.1	0.00581
		10	X				M	1.79	4.9	14	40.5	9.48	63.2	0.00666667
		11			X		F	1.49	4.8	12.5	40	na	na	na
		12	X				M	1.28	4.8	13.5	35.5	7.06	55.6	0.00787535
		na				X	na	na	na	na	na	na	na	na
		na				X	na	na	na	na	na	na	na	na
		13			X		M	1.01	4.4	11.5	37	na	na	na
		14			X		F	1.05	4.2	13.5	40	na	na	na
		15			X		M	0.72	3.3	11.5	39	na	na	na
Control	122	1	X				F	0.8	4.3	9	34	na	na	na
		2	X				M	1.49	5.6	12	38	9.41	53	0.00563231
		3	X				M	0.61	4	12	32.5	5.95	50.5	0.00848739
		na				X	na	na	na	na	na	na	na	na
		na				X	na	na	na	na	na	na	na	na
		4	X				F	1.09	4.5	11	36.5	9.46	53	0.00560254
		5	X				M	1.04	4.6	11	35	9.7	52.2	0.00538144
		6	X				na	na	na	na	na	na	na	na	Died at blood sampling at day 0
		7		X			na	na	na	na	na	na	na	na	Euthanized at day 2
		8	X				F	1.05	4.5	12.5	36.5	na	na	na	Euthanized at day 2
		9	X				F	1.24	4.9	13	39	9.31	55.8	0.00599356
		10	X				M	1.21	4.9	12.5	39	9.29	54.9	0.00590958
		11		X			na	na	na	na	na	na	na	na	Euthanized at day 2
		12		X			M	0.67	3.9	9.5	30.5	na	na	na	Died at day 1
		13	X				M	1.25	4.68	12.3	38.3	9.56	55.7	0.00582636
		14	X				M	0.95	4.2	12	36	9.62	54.9	0.00570686
		15	X				F	1.27	4.96	12.5	38.5	9.7	57.6	0.00593814
		16	X				F	0.75	4.19	11	34	na	na	na	Euthanized at day 2
	179	1	X				F	1.48	5.1	12.5	34.5	11.26	53.8	0.00477798
		2	X				F	1.47	5.15	13.5	36	12.87	56.8	0.00441336
		3	X				F	1.4	4.7	13	40.5	9.08	56.6	0.00623348
		4	X				M	1.44	4.7	12.5	37	9.14	55.1	0.00602845
		5		X			F	1.89	4.9	12	40	na	na	na	Euthanized at day 2
		6	X				F	1.69	4.9	13	40	10.11	57	0.00563798
		7	X				M	1.52	4.96	13	41	10.5	57.3	0.00545714
		8		X			F	1.1	4.7	13	38.5	na	na	na	Died at day 1
		9		X			M	0.81	3.9	11.5	33	na	na	na	Euthanized at day 2
		10	X				M	1.61	4.95	12.5	39	11.15	56.6	0.00507623
		11	X				M	1.95	4.35	12	33	4.76	50.6	0.0106303
		12	X				F	1.68	5.06	12	39	13.2	55	0.00416667
		13	X				F	1.63	5.3	13	42	9.41	56.6	0.00601488
		14	X				F	1.49	4.7	13.5	39.5	7.62	51.4	0.00674541
		15	X				M	1.7	4.88	13.5	40.5	11.03	57	0.00516772
		16			X		F	1.765	4.8	12.5	41	na	na	na
	720	1	X				F	1.63	4.9	13	40	10.4	57.5	0.00552885
		2	X				F	1.62	4.55	12	39.5	10.7	58.2	0.00543925
		3	X				F	1.43	4.4	12	38	10	55.7	0.00557
		4	X				M	1.78	5.37	12.5	41	10.88	56.5	0.00519301
		5	X				F	1.64	5.2	13	40	9.39	56.1	0.00597444
		6	X				M	1.7	5	12.5	38	12.01	57.7	0.00480433
		7	X				M	1.2	4.4	12	38	8.01	53.5	0.00667915
		8	X				F	0.93	4.2	12	34.5	7.46	50.1	0.00671582
		9	X				M	1.66	4.85	13.5	40.5	9.46	56.2	0.0059408
		10	X				M	1.29	4.6	13	39	9.88	56.7	0.00573887
		na			X		na	1.21	4.37	11.5	37.5	na	na	na
		na			X		na	1.32	4.66	12	41	na	na	na
		11	X				M	1.8	4.9	12	39	na	na	na	Euthanized at day 20
na - not available

## Sheet: B 
ZIKV RNA copies in samples from offspring							ZIKV RNA copies in the placenta at birth						Selected placental and amniotic membrane samples (collected at birth)
													were tested in RT-PCR to detect negative strand of ZIKV RNA
Group	Sow #	Piglet #	Amniotic membranes (sampled at birth), log10 ZIKV RNA copies/g	Blood plasma (sampled at birth), log10 ZIKV RNA copies/ml	Brain* (cerebrum, cerebellum), log10 ZIKV RNA copies/g		Group	Sow #	Tissue #	Log10 ZIKV RNA copies/g	Placental samples tested in RNA-seq (F - female; M - male)		Group	Sow #	Placenta #	Ct value	Amniotic membrane; fetus #	Ct value
ZIKV+	409	1	5.18092	neg	neg		ZIKV+	409	11	4.20427			ZIKV+	409	22	>60	1	>60
		2	4.85741	neg	neg				12	4.2364					33	>60	7	39.3
		3	4.66014	neg	neg				13	neg					41	>60	9	>60
		4	5.03537	neg	neg				14	4.31172				109	41	35.4
		5	4.8913	neg	neg				21	4.41678					42	39.5
		6	neg	neg	neg				22	4.83846	F				43	36.6
		7	5.21857	neg	neg				23	neg				335	11	34
		8	4.93507	neg	neg				31	3.63077					12	31.2
		9	5.4176	neg	neg				32	4.58082					21	30.6
		10	4.71893	neg	neg				33	4.74215	F		Control	122	22	>60	3	>60
		11	neg	neg	neg				41	4.81618	M				21	>60	4	>60
		12	neg	neg	neg				42	4.17431				179	11	>60	7	>60
		13	neg	neg	neg				43	neg					12	>60	8	>60
		14	4.77715	neg	neg			109	11	4.58272				720	10	>60	3	>60
		15	5.02843	neg	neg				12	3.87447					11	>60	10	>60
		16	5.02687	neg	neg				13	4.213
		17	neg	neg	neg				21	neg
	109	1	neg	neg	neg				22	4.62585			ZIKV RNA copies in maternal blood plasma
		2	5.02788	neg	neg				23	3.97988			Group	Sow	Blood plasma
		3	5.00178	neg	neg				31	3.82606					ZIKV RNA at ... days after birth, log10 copies/ml
		4	neg	neg	neg				32	3.62205					-61	-2	0 (birth)	14	21
		5	neg	neg	neg				33	4.45296			ZIKV+	409	neg	neg	neg	neg	neg
		6	neg	neg	neg				41	5.35701	F			109	neg	neg	neg	neg	neg
		7	7.18749	neg	neg				42	4.73677	F			335	neg	neg	neg	neg	neg
		8	5.66291	neg	neg				43	5.39841	F		Control	122	neg	neg	neg	neg	neg
		9	neg	neg	neg			335	11	6.52004	M			179	neg	neg	neg	neg	neg
		10	6.0221	neg	neg				12	7.21675	M			720	neg	neg	neg	neg	neg
	335	1	6.45971	neg	neg				21	6.02319	F		neg - <LOD
		2	6.76664	neg	neg				22	5.33961
		3	7.36216	neg	neg				23	5.47204
		4	6.39063	neg	neg				31	5.65412
		5	6.62781	neg	neg				32	5.79517
		6	6.34686	neg	neg				33	5.76315
		7	7.08438	neg	neg		Control	122	11	neg
		8	5.87941	neg	neg				12	neg
		9	6.20395	neg	neg				13	neg
		11	6.3102	neg	neg				21	neg
		12	7.08629	neg	neg				22	neg	M
		13	7.32824	neg	neg				23	neg
		14	6.23272	neg	neg				31	neg
Control	122	1	neg	neg	neg				32	neg
		2	neg	neg	neg				33	neg
		3	neg	neg	neg				41	neg
		4	neg	neg	neg				42	neg	F
		5	neg	neg	neg				43	neg
		6	neg	neg	neg			179	11	neg
		7	neg	neg	neg				12	neg
		8	neg	neg	neg				13	neg	M
		9	neg	neg	neg				21	neg
		10	neg	neg	neg				22	neg
		11	neg	neg	neg				23	neg
		12	neg	neg	neg				31	neg	F
		13	neg	neg	neg				32	neg
		14	neg	neg	neg				33	neg
		15	neg	neg	neg				41	neg
		16	neg	neg	neg				42	neg
	179	1	neg	neg	neg				43	neg
		2	neg	neg	neg			720	11	neg
		3	neg	neg	neg				12	neg
		4	neg	neg	neg				13	neg	F
		5	neg	neg	neg				21	neg
		6	neg	neg	neg				22	neg
		7	neg	neg	neg				23	neg
		8	neg	neg	neg				31	neg
		9	neg	neg	neg				32	neg
		10	neg	neg	neg				33	neg	F
		11	neg	neg	neg				41	neg
		12	neg	neg	neg				42	neg
		13	neg	neg	neg				43	neg
		14	neg	neg	neg
		15	neg	neg	neg
		16	neg	neg	neg
	720	1	neg	neg	neg
		2	neg	neg	neg
		3	neg	neg	neg
		4	neg	neg	neg
		5	neg	neg	neg
		6	neg	neg	neg
		7	neg	neg	neg
		8	neg	neg	neg
		9	neg	neg	neg
		10	neg	neg	neg
		11	neg	neg	neg
* Brain tissues were tested in two RT-qPCR assays, see Appendix S1. Sampled at euthanasia and at birth from stillborn and weak piglets.
na - not available
neg - <LOD

## Sheet: C
ZIKV-specific IgG antibody titers (Abs) and IFN-a levels in blood plasma from offspring																	IFN-a levels in blood plasma from fetuses exposed to ZIKV or control media
																	at 50 days of development and sampled at 110 days of development (data for Fig. S4)
Group	Sow	Piglet	Gender	Serologic subgroup*	IgG Abs at ... days after birth, log2				IFN-a at ... days after birth, pg/ml					IFN-a fold decrease (ratio before/after mixing test)	Prefrontal cortex (sampled at 37 days after birth) from these piglets was tested in RNA-seq		Group	Sow	Piglet	Gender	IFN-a, pg/ml
					0	14	21	32	0	14	21	32 (before mixing test)	35 (after mixing test)
ZIKV+	409	1	M	N	neg	6	neg	neg	neg	0.92	0.9	15.58	10.34	1.50677	X		ZIKV+	G323	1	F	neg
		2	M	N	neg	neg	4	2	neg	0.8	neg	12.5	8.94	1.39821	X				2	M	neg
		3	F	N	neg	4	4	4	neg	0.84	0.88	17.82	9.06	1.96689	X				3	M	neg
		4	F	N	neg	4	4	neg	neg	0.74	neg	6.62	5.14	1.28794	X				4	M	neg
		5	F	N	neg	4	2	neg	neg	0.84	0.8	10.58	6.46	1.63777	X				5	M	neg
		6	M	N	neg	2	2	2	neg	0.94	0.72	18.02	8.3	2.17108	X				6	F	neg
		7	F	P	8	8	8	6	neg	1.08	0.94	332.94#	20.7	16.0841	X				7	F	neg
		8	M	N	neg	4	4	neg	neg	0.88	1.14	19.4	9.1	2.13187	X				8	M	neg
		9	M	N	neg	4	4	neg	neg	neg	neg	7.66	nd	nd	X				9	F	neg
		10	F		neg	na	na	na	na	na	na	na	na	na					10	F	neg
		11	F	N	neg	4	4	neg	neg	0.8	0.86	9.82	nd	nd	X				11	F	neg
		12	M		neg	na	na	na	na	na	na	na	na	na					12	F	neg
		13	M	N	neg	4	4	4	neg	neg	0.92	46.72	10.12	4.6166					13	M	neg
		14	M		neg	na	na	na	na	na	na	na	na	na					14	M	neg
		15	M	N	neg	2	neg	neg	neg	0.84	0.82	11.12	nd	nd	X		Control	G322	1	M	neg
		16	M		neg	na	na	na	na	na	na	na	na	na					2	M	neg
		17	M		neg	na	na	na	na	na	na	na	na	na					3	F	neg
	109	1	M	N	neg	6	2	6	neg	neg	53.36	23.22	nd	nd	X			G322	4	M	neg
		2	M	N	neg	6	6	6	neg	neg	neg	24.9	nd	nd	X				5	F	neg
		3	M	N	neg	6	6	6	neg	neg	neg	29.08	nd	nd	X				6	F	neg
		4	M	N	neg	6	6	4	neg	neg	neg	18.96	nd	nd	X				7	F	neg
		5	M	N	neg	6	6	4	neg	neg	neg	41	5.28	7.76515	X				8	F	neg
		6	F		neg	na	na	na	na	na	na	na	nd	nd					9	F	neg
		7	M	P	10	8	8	8	neg	neg	neg	5.28	3.14	1.68153	X				10	F	neg
		8	M	N	neg	6	6	4	neg	neg	neg	202.04#	6.62	30.5196	X				11	F	neg
		9	F	N	neg	6	4	2	neg	neg	neg	42.02	nd	nd	X				12	na	na
		10	M	P	10	8	10	10	neg	neg	7.78	151.28#	5.04	30.0159	X				13	F	neg
	335	1	F	N	neg	neg	4	4	neg	neg	neg	13.02	9.58	1.35908	X				14	M	neg
		2	F	P	9	9	9	7	neg	neg	neg	69.12#	7.26	9.52066	X				15	M	neg
		3	F	N	neg	6	6	8	neg	neg	neg	13.02	4.86	2.67901	X				16	M	neg
		4	M	P	10	10	10	na	neg	neg	neg	na	nd	nd					17	F	neg
		5	M	N	neg	6	4	2	neg	neg	neg	47.66	6.06	7.86469	X		neg - <LOD
		6	F	P	11	9	10	7	na	neg	0.92	9.04	5.98	1.51171	X		na - not available
		7	M	P	8	10	10	10	neg	neg	neg	68.64#	nd	nd	X		doi: 10.1080/21505594.2018.1504558
		8	F	N	neg	6	neg	neg	neg	neg	neg	44.5	7.22	6.16343	X
		9	M	N	neg	6	neg	neg	neg	neg	0.84	25.86	11.32	2.28445	X
		10	M	P	10	9	9	8	neg	neg	0.84	35.84	7.98	4.49123	X
		11	F		neg	na	na	na	na	na	na	na	na	na
		12	M	P	10	12	11	11	neg	neg	neg	79.3#	6.76	11.7308	X
		13	M		neg	na	na	na	na	na	na	na	na	na
		14	F	P	8	na	na	na	na	na	na	na	na	na
		15	M		na	na	na	na	na	na	na	na	na	na
Control	122	1	F		neg	na	na	na	na	na	na	na	na	na
		2	M		neg	neg	neg	neg	neg	neg	neg	10.32	10.46	0.986616
		3	M		neg	neg	neg	neg	neg	neg	neg	16.24	7.98	2.03509
		4	F		neg	neg	neg	neg	neg	neg	neg	11.78	nd	nd	X
		5	M		neg	neg	neg	neg	neg	neg	neg	7.06	nd	nd	X
		6	na		na	na	na	na	na	na	na	na	na	na
		7	na		na	na	na	na	na	na	na	na	na	na
		8	F		neg	na	na	na	na	na	na	na	na	na
		9	F		neg	neg	neg	neg	neg	neg	neg	8.38	nd	nd
		10	M		neg	neg	neg	neg	neg	neg	neg	7.54	5.56	1.35612	X
		11	na		neg	na	na	na	na	na	na	na	na	na
		12	M		neg	na	na	na	na	na	na	na	na	na
		13	M		neg	neg	neg	neg	neg	neg	neg	6.18	3.92	1.57653
		14	M		neg	neg	neg	neg	neg	neg	neg	3.94	nd	nd
		15	F		na	na	na	na	na	neg	neg	5.52	nd	nd	X
		16	F		na	na	na	na	na	na	na	na	na	na
	179	1	F		neg	neg	neg	neg	neg	1.18	neg	23.96	19.88	1.20523
		2	F		neg	neg	neg	neg	neg	2.34	1.76	37.56	nd	nd	X
		3	F		neg	neg	neg	neg	neg	3.2	1.92	34.32	nd	nd
		4	M		neg	neg	neg	neg	neg	2.68	1.64	52.02	40.24	1.29274	X
		5	F		neg	na	na	na	na	na	na	na	na	na
		6	F		neg	neg	neg	neg	neg	2.52	1.2	36.98	28.24	1.30949	X
		7	M		neg	neg	neg	neg	neg	1.8	1.28	36.36	30.46	1.1937	X
		8	F		neg	na	na	na	na	na	na	na	na	na
		9	M		neg	na	na	na	na	na	na	na	na	na
		10	M		neg	neg	neg	neg	neg	2.04	neg	29.42	24.06	1.22278
		11	M		neg	neg	neg	neg	neg	2.84	1.26	33.8	27.64	1.22287
		12	F		neg	neg	neg	neg	neg	2.02	1.64	35.14	nd	nd
		13	F		neg	neg	neg	neg	neg	1.8	1.3	38.58	32.08	1.20262
		14	F		neg	neg	neg	neg	neg	1.74	1.1	34.68	nd	nd
		15	M		na	neg	neg	neg	na	2.56	1.32	47.54	35.32	1.34598
		16	F		neg	na	na	na	na	na	na	na	na	na
	720	1	F		neg	neg	neg	neg	neg	2.18	2.2	36.26	25.62	1.4153
		2	F		neg	neg	neg	neg	neg	2.18	2.28	28.22	21.76	1.29687
		3	F		neg	neg	neg	neg	neg	2.66	2.08	28.5	20.46	1.39296	X
		4	M		neg	neg	neg	neg	neg	2.36	2.22	48.68	30.72	1.58464
		5	F		neg	neg	neg	neg	neg	2.4	2.26	36.44	30.06	1.21224	X
		6	M		neg	neg	neg	neg	neg	2.72	2.24	35.48	23.82	1.4895	X
		7	M		neg	neg	neg	neg	neg	2.4	2.38	nd	nd	nd
		8	F		neg	na	na	na	neg	1.68	2	23.52	28.34	0.829922
		9	M		neg	neg	neg	neg	neg	2.52	2.44	40.94	nd	nd	X
		10	M		na	neg	neg	neg	na	2.58	2.48	34.84	20.94	1.6638
		11	M		na	neg	na	na	na	2.2	1.52	na	na	na
* - piglets from ZIKV litters were sorted to serologic subgroups:
	N	"Negative" - offspring that negative for ZIKV-specific antibodies at birth (Day 0)
	P	"Positive" - offspring that developed their own ZIKV-specific antibodies in utero (positive for ZIKV-specific antibodies at Day 0)
# - the considerable increase of IFN-a was detected
na - not available
nd - not done; these animals were not tested in the mixing test
neg - <LOD

## Sheet: D
ZIKV-specific IgG antibody titers (Abs) and cytokine levels in blood plasma and colostrum from mothers
Group	Sow	Blood plasma
		IgG Abs at ... days after birth, log2				IL-1b level at ... days after birth, pg/ml				IL-6 level at ... days after birth, pg/ml				IL-8 level at ... days after birth, pg/ml				IL-10 level at ... days after birth, pg/ml				IL-12 level at ... days after birth, pg/ml
		-2	0 (birth)	14	21	-61	-2	0 (birth)	21	-61	-2	0 (birth)	21	-61	-2	0 (birth)	21	-61	-2	0 (birth)	21	-61	-2	0 (birth)	21
ZIKV+	409	6	6	6	neg	2310.74	3702.1	3827.8	2505.72	1479.5	5931.46	5950.32	5722.1	10.82	15	21.2	22.68	179.68	955.9	199.16	1051.74	174.16	409.42	673.96	321.6
	109	8	8	8	8	1704.3	1262.44	1359.28	1258.48	1223.98	540.8	682.32	1054.08	3.22	neg	23.2	33.62	434.76	277.44	135.52	811.7	291.14	243.64	932.92	535.04
	335	6	6	10	8	1148.44	1603.12	1394.04	955	825.1	1062.78	666.32	708.56	8.46	11.72	13	10.12	814.36	916.88	neg	390.6	567.8	796.14	787.44	419.62
Control	122	neg	neg	neg	neg	1001.42	1281	1106.68	1314.5	911.46	1398.5	950.76	1596.16	22.64	18.48	22.84	24.32	1518.34	1209.98	421	815.28	867.2	979.18	1380.76	967.2
	179	neg	neg	neg	neg	8358.14	7411.74	8303.08	4530.78	9583.34	9380.34	11027.2	6884.3	26.34	15.9	27.16	22.74	2266.66	1555.78	1098.56	1070	1170.82	692.28	1187.32	943.94
	720	neg	neg	neg	neg	4683.22	7041.34	6900.52	3838.6	9565.42	13804.5	11985.8	8324.02	24.08	27.56	52	35.42	1815.46	2983.36	1819.4	2037.14	454.68	590.44	805.56	946.38
Group	Sow	Blood plasma
		IL-13 level at ... days after birth, pg/ml				IL-17A level at ... days after birth, pg/ml				TGF-b level at ... days after birth, pg/ml				TNF level at ... days after birth, pg/ml				IFN-a level at ... days after birth, pg/ml				IFN-b level at ... days after birth, pg/ml
		-61	-2	0 (birth)	21	-61	-2	0 (birth)	21	-61	-2	0 (birth)	21	-61	-2	0 (birth)	21	-61	-2	0 (birth)	21	-61	-2	0 (birth)	21
ZIKV+	409	1380.94	4427.78	9284.4	5929.72	206.52	211.5	204.04	272.94	10.02	neg	1056.92	neg	391.28	657.32	neg	968.36	3.38	6.48	13.32	16.82	17.25	34.54	17	17.64
	109	1830.9	973.94	2676.52	2678.32	75.7	35.22	100.68	238.7	65.06	94.06	307.76	44.06	353.76	295.12	65.52	519.2	3.4	2.76	4.8	10.16	16.74	neg	21.32	36.97
	335	1025.2	1332.06	1699.12	1440.92	77.8	106.04	59.24	79.04	10.3	12.52	neg	neg	129.06	213.66	36.2	155.7	4.34	9.64	16.84	13.52	18.02	20.82	neg	neg
Control	122	1324.34	1997.02	2792.16	3183.26	187.44	250.36	150.84	242.64	neg	neg	neg	neg	141.52	330.82	neg	377.46	5.78	5.7	13.68	21.68	22.34	21.08	neg	15.99
	179	10147.9	10377.8	20000	9021.32	468.04	297.46	489.68	309.1	15.26	12.24	2485.12	neg	1663.02	1451.64	41.36	2466	93.4	67.38	193.96	142.84	99.96	121.27	169.45	284.34
	720	8051.48	10951.2	17005.1	8976.24	244.92	371.06	346.68	250.34	neg	32.4	2277.44	32.54	1127.66	1359.54	96.24	1412.94	15.72	23.1	54.12	51.3	65.15	44.23	99.75	94.89
Group	Sow	Blood plasma				Colostrum at birth
		IFN-g level at ... days after birth, pg/ml				Ab, log2	IL-1b, pg/ml	IL-6, pg/ml	IL-8, pg/ml	IL-10, pg/ml	IL-12, pg/ml	IL-13, pg/ml	IL-17A, pg/ml	TGF-b, pg/ml	TNF, pg/ml	IFN-a, pg/ml	IFN-b, pg/ml	IFN-g, pg/ml
		-61	-2	0 (birth)	21
ZIKV+	409	248.2	218.78	303.88	288.86	neg	23863.3	14562.4	527.6	2018.6	2024.6	12111.3	1105.5	7125.4	3626.4	62.7	278.72	1373.9
	109	163.74	97.1	179.2	219.72	2	12220.2	5054.9	424.2	1955.2	983.8	6964.3	348.9	7019.8	1443.6	18.8	1556.05	721.2
	335	111.06	167.24	199.48	135.98	neg	7559.2	1611.2	75.3	461.8	652	2795.7	74.2	4860.8	772.3	10.6	72.31	359.3
Control	122	155.82	185.24	227.32	310.8	neg	25313.7	13024.6	386.9	1801.9	1177.6	10572.8	505.8	5873.5	4249.3	36.4	58.77	1280.2
	179	1381	1163.76	2352.84	1143.04	neg	22857.4	8918.8	63.4	1508.7	1232.9	12686.8	472.7	2584.1	2123.7	69.2	3165.97	1339.5
	720	422.38	601.44	714.52	470.04	neg	24681.7	9254.9	150.6	1149.4	827	9557.5	415.1	3756.8	2777.9	24	1062.2	824.3
neg - <LOD (antibodies), <LOQ (cytokines)

## Sheet: E
Cytokine levels in blood plasma from offspring
Group	Sow	Piglet	IL-1b at ... days after birth, pg/ml			IL-6 at ... days after birth, pg/ml			IL-8 at ... days after birth, pg/ml			IL-10 at ... days after birth, pg/ml			IL-12 at ... days after birth, pg/ml			IL-13 at ... days after birth, pg/ml			IL-17A at ... days after birth, pg/ml			TGF-b at ... days after birth, pg/ml			TNF at ... days after birth, pg/ml			IFN-b at ... days after birth, pg/ml			IFN-g at ... days after birth, pg/ml
			32 (before mixing test)	35 (after mixing test)	Fold decrease (ratio before/after mixing test)	32 (before mixing test)	35 (after mixing test)	Fold decrease (ratio before/after mixing test)	32 (before mixing test)	35 (after mixing test)	Fold decrease (ratio before/after mixing test)	32 (before mixing test)	35 (after mixing test)	Fold decrease (ratio before/after mixing test)	32 (before mixing test)	35 (after mixing test)	Fold decrease (ratio before/after mixing test)	32 (before mixing test)	35 (after mixing test)	Fold decrease (ratio before/after mixing test)	32 (before mixing test)	35 (after mixing test)	Fold decrease (ratio before/after mixing test)	32 (before mixing test)	35 (after mixing test)	Fold decrease (ratio before/after mixing test)	32 (before mixing test)	35 (after mixing test)	Fold decrease (ratio before/after mixing test)	32 (before mixing test)	35 (after mixing test)	Fold decrease (ratio before/after mixing test)	32 (before mixing test)	35 (after mixing test)	Fold decrease (ratio before/after mixing test)
ZIKV+	409	1	2108.28	1872.86	1.1257	1044.8	888.46	1.17597	23.48	21.62	1.08603	197.7	213.42	0.926342	217.36	173.04	1.25613	879.84	706.08	1.24609	261.38	203.92	1.28178	444.04	511.34	0.868385	1057.78	966.28	1.09469	neg	neg	1	241.18	211.38	1.14098
		2	1830.06	1446.52	1.26515	845.48	654.42	1.29195	20.28	19.02	1.06625	159.84	140.02	1.14155	183.14	138.28	1.32441	769.46	526.34	1.46191	68.04	53.72	1.26657	658.32	577.98	1.139	729.46	710.54	1.02663	neg	neg	1	212.02	171.2	1.23843
		3	2113.64	1959.4	1.07872	1147.34	1200	0.956117	14.98	15.18	0.986825	165.56	232.06	0.713436	190.78	147.84	1.29045	1017.12	954.14	1.06601	189.42	144.08	1.31469	662.3	303.38	2.18307	927	922.94	1.0044	neg	neg	1	232.82	196.9	1.18243
		4	1336.9	1012.14	1.32086	465.64	295.22	1.57726	14.76	14.16	1.04237	114.62	123.94	0.924802	175.36	118.12	1.48459	384.28	220.98	1.73898	123.82	62.24	1.9894	324.46	358.12	0.906009	640.76	514.12	1.24632	neg	neg	1	156.46	123.32	1.26873
		5	1387.28	1166.78	1.18898	765.16	561.52	1.36266	17.72	17.12	1.03505	230.9	277.82	0.831114	189.88	152.3	1.24675	593.3	432.4	1.37211	64.12	62.2	1.03087	356.68	364.78	0.977795	805.46	786.26	1.02442	neg	neg	1	188.88	154.44	1.223
		6	1648.14	1399.62	1.17756	820.6	915.32	0.896517	15.28	16.56	0.922705	141	207.3	0.680174	169.74	139.54	1.21643	678.36	771.8	0.878932	58.26	60.76	0.958855	803.36	780.06	1.02987	834.78	899.28	0.928276	neg	neg	1	181.14	173.58	1.04355
		7	1732.8	1595.44	1.0861	667.9	700.68	0.953217	20.56	22.06	0.932004	202.08	211.46	0.955642	169.74	148.66	1.1418	584.6	518.14	1.12827	94.18	76.64	1.22886	284.42	289.74	0.981639	803.24	791.2	1.01522	neg	neg	1	189.78	175.16	1.08347
		8	2400.46	1700.4	1.4117	818.76	703.96	1.16308	25.54	18.96	1.34705	304.58	225.7	1.34949	196.06	145.38	1.3486	671.38	518.78	1.29415	94.7	78.1	1.21255	340.08	445.08	0.764087	873.3	851.3	1.02584	33.07	neg	2.116	233.5	185.64	1.25781
		9	1515.32	nd	nd	484.62	nd	nd	16.94	nd	nd	136.48	nd	nd	176.28	nd	nd	395.68	nd	nd	83.88	nd	nd	443.66	nd	nd	924.34	nd	nd	neg	nd	nd	165.16	nd	nd
		10	na	na	na	na	na	na	na	na	na	na	na	na	na	na	na	na	na	na	na	na	na	na	na	na	na	na	na	na	na	na	na	na	na
		11	1882.02	nd	nd	733.66	nd	nd	17.98	nd	nd	174.16	nd	nd	186.3	nd	nd	686.04	nd	nd	64.32	nd	nd	290.24	nd	nd	875.56	nd	nd	neg	nd	nd	200.24	nd	nd
		12	1924.86	na	na	910.3	na	na	18.24	na	na	55.66	na	na	201.72	na	na	723.82	na	na	88.68	na	na	372.42	na	na	848.96	na	na	neg	na	na	222.66	na	na
		13	1779.28	1574.02	1.1304	790.42	784.78	1.00719	19.46	20.66	0.941917	103.56	120.62	0.858564	162.1	163.42	0.991923	632.32	581.94	1.08657	69.06	70	0.986571	308.64	419.8	0.735207	770.08	727.7	1.05824	neg	neg	1	203.52	183.18	1.11104
		14	na	na	na	na	na	na	na	na	na	na	na	na	na	na	na	na	na	na	na	na	na	na	na	na	na	na	na	na	na	na	na	na	na
		15	nd	nd	nd	nd	nd	nd	nd	nd	nd	nd	nd	nd	nd	nd	nd	nd	nd	nd	nd	nd	nd	nd	nd	nd	nd	nd	nd	nd	nd	nd	nd	nd	nd
		16	na	na	na	na	na	na	na	na	na	na	na	na	na	na	na	na	na	na	na	na	na	na	na	na	na	na	na	na	na	na	na	na	na
		17	na	na	na	na	na	na	na	na	na	na	na	na	na	na	na	na	na	na	na	na	na	na	na	na	na	na	na	na	na	na	na	na	na
	109	1	476.06	nd	nd	313.68	nd	nd	2.98	nd	nd	180	nd	nd	139.96	nd	nd	565.1	nd	nd	14.62	nd	nd	367.64	nd	nd	neg	nd	nd	neg	nd	nd	89.3	nd	nd
		2	508.18	nd	nd	163.62	nd	nd	2.72	nd	nd	127.36	nd	nd	142.06	nd	nd	402.08	nd	nd	26.96	nd	nd	318.66	nd	nd	228.44	nd	nd	neg	nd	nd	89.06	nd	nd
		3	688.16	nd	nd	241.06	nd	nd	6.58	nd	nd	204.46	nd	nd	171.62	nd	nd	423.34	nd	nd	21.3	nd	nd	303.58	nd	nd	272.62	nd	nd	neg	nd	nd	120.88	nd	nd
		4	451.04	nd	nd	158.88	nd	nd	neg	nd	nd	80.72	nd	nd	139.96	nd	nd	240.86	nd	nd	neg	nd	nd	282.56	nd	nd	114.9	nd	nd	neg	nd	nd	78.38	nd	nd
		5	405.1	311.94	1.29865	197.42	154.78	1.27549	5	6.2	0.806452	148.5	144.94	1.02456	204.72	101.56	2.01575	340.74	308.92	1.103	neg	neg	1	257	400.64	0.641474	117.54	100.44	1.17025	neg	neg	1	106.14	79.98	1.32708
		6	na	na	na	na	na	na	na	na	na	na	na	na	na	na	na	na	na	na	na	na	na	na	na	na	na	na	na	na	na	na	na	na	na
		7	351.64	278.98	1.26045	155.72	125.6	1.23981	4.86	5.76	0.84375	50.78	95.3	0.532844	131.44	77.36	1.69907	310.4	228.74	1.357	neg	neg	1	363.48	385.56	0.942733	151.78	116.88	1.2986	neg	neg	1	75.36	68.6	1.09854
		8	534.62	420.4	1.27169	178.16	155.96	1.14234	5.58	4.02	1.38806	92.98	61.22	1.51878	132.52	93.52	1.41702	360.26	289.48	1.24451	43.48	17.2	2.52791	361.3	436.98	0.826811	153.4	160.42	0.95624	neg	neg	1	94.78	74.72	1.26847
		9	365.54	nd	nd	165.52	nd	nd	6.5	nd	nd	103.82	nd	nd	142.58	nd	nd	311.88	nd	nd	20.3	nd	nd	381.94	nd	nd	70.42	nd	nd	neg	nd	nd	74.38	nd	nd
		10	neg	neg	1	43.82	neg	1.0955	3.98	6.08	0.654605	neg	neg	1	98.62	43.64	2.25985	55.98	30.78	1.81871	neg	neg	1	453.02	330.02	1.3727	neg	neg	1.6	neg	nd	nd	17.46	24.64	0.708604
	335	1	697.36	621.12	1.12275	189.54	147.64	1.2838	neg	neg	1	neg	neg	1	178.12	143.3	1.24299	335.3	303.1	1.10624	neg	neg	1	160.78	193.34	0.831592	neg	88.74	0.450755	neg	neg	1	72.92	59.06	1.23468
		2	822.2	690.42	1.19087	289.06	177.04	1.63274	neg	neg	1	neg	neg	1	209.4	164.58	1.27233	564.76	341.36	1.65444	16.02	neg	1.00125	132.76	207.1	0.641043	73.54	96.86	0.75924	neg	neg	1	102.6	73.56	1.39478
		3	443.98	374.88	1.18433	199	177.94	1.11835	2	2.34	0.854701	neg	neg	1	145.16	111.18	1.30563	292.6	255.74	1.14413	neg	neg	1	276.22	303.56	0.909935	neg	neg	1.6	neg	neg	1	67.68	57	1.18737
		4	na	na	na	na	na	na	na	na	na	na	na	na	na	na	na	na	na	na	na	na	na	na	na	na	na	na	na	na	na	na	na	na	na
		5	723.78	613.22	1.18029	240.42	199.6	1.20451	neg	neg	1	neg	neg	1	212.36	165.74	1.28128	376.42	350.62	1.07358	neg	neg	1	171.5	180.32	0.951087	neg	57.42	0.696621	neg	neg	1	91.46	73.36	1.24673
		6	695.52	659.26	1.055	233.46	223.34	1.04531	neg	neg	1	neg	neg	1	197.8	157.12	1.25891	415.56	351.26	1.18306	14.18	16.4	0.864634	193.88	206.48	0.938977	neg	41.18	0.971345	neg	neg	1	85.12	67.64	1.25843
		7	618.44	nd	nd	231.88	nd	nd	neg	nd	nd	neg	nd	nd	196.06	nd	nd	416.28	nd	nd	neg	nd	nd	205.66	nd	nd	neg	nd	nd	neg	nd	nd	78.62	nd	nd
		8	825.08	769.26	1.07256	260.1	239.7	1.08511	neg	neg	1	neg	neg	1	199.54	161.46	1.23585	453.64	449.44	1.00934	neg	neg	1	159.06	152.38	1.04384	45	105.8	0.425331	neg	neg	1	94.08	83.42	1.12779
		9	864.66	711.06	1.21602	276.62	171.4	1.61389	neg	neg	1	neg	neg	1	212.36	156.72	1.35503	533.4	330.78	1.61255	14.84	neg	0.9275	170.76	355.22	0.480716	192.44	37.28	5.16202	neg	neg	1	110.94	68.48	1.62004
		10	895.46	696.98	1.28477	324.28	198.4	1.63448	neg	neg	1	neg	neg	1	237.26	168.44	1.40857	483.8	344.24	1.40541	neg	neg	1	104.38	104.88	0.995233	70.42	57.9	1.21623	neg	neg	1	96.44	61.22	1.5753
		11	na	na	na	na	na	na	na	na	na	na	na	na	na	na	na	na	na	na	na	na	na	na	na	na	na	na	na	na	na	na	na	na	na
		12	740.22	489.12	1.51337	229.34	144.36	1.58867	neg	neg	1	neg	neg	1	164.02	125.76	1.30423	404.92	242.12	1.67239	neg	neg	1	198.96	233.42	0.852369	neg	72.78	0.549602	neg	neg	1	82.48	62.5	1.31968
		13	na	na	na	na	na	na	na	na	na	na	na	na	na	na	na	na	na	na	na	na	na	na	na	na	na	na	na	na	na	na	na	na	na
		14	na	na	na	na	na	na	na	na	na	na	na	na	na	na	na	na	na	na	na	na	na	na	na	na	na	na	na	na	na	na	na	na	na
		15	na	na	na	na	na	na	na	na	na	na	na	na	na	na	na	na	na	na	na	na	na	na	na	na	na	na	na	na	na	na	na	na	na
Control	122	1	na	na	na	na	na	na	na	na	na	na	na	na	na	na	na	na	na	na	na	na	na	na	na	na	na	na	na	na	na	na	na	na	na
		2	916.2	859.1	1.06646	528.26	431.72	1.22362	6.64	7.74	0.857881	71.04	94.78	0.749525	219.86	184.28	1.19308	967.24	658.78	1.46823	46.58	27.06	1.72136	110	196.16	0.560767	173.56	90.56	1.91652	neg	neg	1	158.64	134.26	1.18159
		3	811.02	611.24	1.32684	450.72	413.92	1.08891	5.9	6.98	0.845272	28.16	71.88	0.391764	211.52	186.48	1.13428	844.32	740.16	1.14073	105.12	147.64	0.712002	147.42	236.8	0.622551	neg	32.84	1.21803	33.04	neg	2.114	119.48	100.06	1.19408
		4	951.12	nd	nd	530.62	nd	nd	7.12	nd	nd	43.86	nd	nd	227.22	nd	nd	886.26	nd	nd	138.14	nd	nd	196.26	nd	nd	166	nd	nd	34.24	nd	nd	154.06	nd	nd
		5	799.08	nd	nd	438.82	nd	nd	6.4	nd	nd	28.52	nd	nd	205.58	nd	nd	732.94	nd	nd	43	nd	nd	181.14	nd	nd	88.24	nd	nd	17.4	nd	nd	118.32	nd	nd
		6	na	na	na	na	na	na	na	na	na	na	na	na	na	na	na	na	na	na	na	na	na	na	na	na	na	na	na	na	na	na	na	na	na
		7	na	na	na	na	na	na	na	na	na	na	na	na	na	na	na	na	na	na	na	na	na	na	na	na	na	na	na	na	na	na	na	na	na
		8	na	na	na	na	na	na	na	na	na	na	na	na	na	na	na	na	na	na	na	na	na	na	na	na	na	na	na	na	na	na	na	na	na
		9	961.78	nd	nd	486.62	nd	nd	6.78	nd	nd	101.26	nd	nd	223.96	nd	nd	834.38	nd	nd	59.14	nd	nd	111.72	nd	nd	218.38	nd	nd	neg	nd	nd	151.88	nd	nd
		10	800.16	693.7	1.15347	460.66	320.44	1.43759	7.2	7.38	0.97561	55.06	52.04	1.05803	210.66	161.46	1.30472	749.78	530.44	1.41351	49.32	21.86	2.25618	84.7	187.96	0.450628	210.8	61.64	3.41986	neg	neg	1	131.58	101.38	1.29789
		11	na	na	na	na	na	na	na	na	na	na	na	na	na	na	na	na	na	na	na	na	na	na	na	na	na	na	na	na	na	na	na	na	na
		12	na	na	na	na	na	na	na	na	na	na	na	na	na	na	na	na	na	na	na	na	na	na	na	na	na	na	na	na	na	na	na	na	na
		13	549.1	501.56	1.09478	333.28	274.88	1.21246	5.14	5.12	1.00391	neg	neg	1	175.36	143.72	1.22015	507.58	429.24	1.18251	57.34	27.02	2.12213	215.04	381.02	0.56438	neg	63.04	0.634518	neg	neg	1	85.84	71.88	1.19421
		14	neg	nd	nd	51.4	nd	nd	3.26	nd	nd	neg	nd	nd	81.76	nd	nd	neg	nd	nd	neg	nd	nd	316.3	nd	nd	neg	nd	nd	neg	nd	nd	35.22	nd	nd
		15	615.44	nd	nd	335.22	nd	nd	2.96	nd	nd	neg	nd	nd	168.32	nd	nd	673.48	nd	nd	50.3	nd	nd	145.22	nd	nd	neg	nd	nd	nd	nd	nd	101.66	nd	nd
		16	na	na	na	na	na	na	na	na	na	na	na	na	na	na	na	na	na	na	na	na	na	na	na	na	na	na	na	na	na	na	na	na	na
	179	1	2163.12	1736.46	1.24571	1479.48	1189.28	1.24401	16.26	16.04	1.01372	247.16	270.46	0.91385	288.06	228.2	1.26231	1841.1	1278.6	1.43993	73.86	67.02	1.10206	304.94	284.22	1.0729	827.72	809.68	1.02228	neg	neg	1	499.54	420.04	1.18927
		2	2667.5	nd	1.05033	1829.92	nd	0.932462	19.34	nd	0.818798	299.32	nd	0.622779	308.06	nd	0.863445	2304.62	nd	1.13275	82.62	nd	0.488587	218.84	nd	0.849402	971.76	nd	1.04912	neg	neg	1	608.88	nd	0.960379
		3	2747.02	nd	nd	2343.56	nd	nd	17.44	nd	nd	431.58	nd	nd	386.04	nd	nd	2841.9	nd	nd	139.14	nd	nd	287.86	nd	nd	1022.52	nd	nd	neg	nd	nd	678.76	nd	nd
		4	2670.86	2611.44	1.02275	2675.62	2281	1.173	17.74	21.72	0.816759	415.7	462.36	0.899083	379.62	370.28	1.02522	3361.82	2682.28	1.25334	115	109.02	1.05485	228.7	284.58	0.80364	1143.42	1049.78	1.0892	18.02	neg	1.153	642.58	628.88	1.02178
		5	na	na	na	na	na	na	na	na	na	na	na	na	na	na	na	na	na	na	na	na	na	na	na	na	na	na	na	na	na	na	na	na	na
		6	2382.24	2158.74	1.10353	2529.24	1706.72	1.48193	17.22	16.56	1.03986	373.52	326.58	1.14373	369.26	318.66	1.15879	3533.52	2104.82	1.67878	106.38	85.68	1.2416	203.4	215.32	0.944641	1022.9	872.36	1.17257	neg	neg	1	638.9	527	1.21233
		7	2536.08	2076.16	1.22152	2289.26	1738.86	1.31653	19.48	17.26	1.12862	349.84	341.08	1.02568	356.78	318.66	1.11963	2766.08	1891.1	1.46268	85.22	79.8	1.06792	254.56	280.52	0.907458	992.22	959.6	1.03399	neg	neg	1	577.88	470.96	1.22703
		8	na	na	na	na	na	na	na	na	na	na	na	na	na	na	na	na	na	na	na	na	na	na	na	na	na	na	na	na	na	na	na	na	na
		9	na	na	na	na	na	na	na	na	na	na	na	na	na	na	na	na	na	na	na	na	na	na	na	na	na	na	na	na	na	na	na	na	na
		10	2551.56	2158.38	1.18216	1881.44	1492.7	1.26043	17.48	13.64	1.28152	283.62	309.78	0.915553	303.46	261.84	1.15895	2321.58	1781.9	1.30287	118.38	87.1	1.35913	235.96	214.1	1.1021	907.64	880.64	1.03066	neg	neg	1	547.3	462.28	1.18391
		11	2666.02	2111.88	1.26239	1709.58	1346.14	1.26999	18.5	19	0.973684	267.78	291.72	0.917935	337.72	308.58	1.09443	2218.68	1677.6	1.32253	180.78	158.06	1.14374	201.78	242.32	0.832701	774.48	669.36	1.15705	neg	neg	1	554.98	465.74	1.19161
		12	2677.94	nd	nd	1857.7	nd	nd	19.1	nd	nd	360.52	nd	nd	316.8	nd	nd	2318.9	nd	nd	94.44	nd	nd	212.84	nd	nd	894.02	nd	nd	neg	nd	nd	607.46	nd	nd
		13	1936.56	1894.6	1.02215	2119.8	1841.82	1.15093	18.76	17.26	1.08691	293.82	350.06	0.839342	376.72	286.8	1.31353	2755.58	2443.62	1.12766	91.38	91.9	0.994342	237.12	269.24	0.880701	900.06	990.1	0.90906	neg	neg	1	591.94	524.92	1.12768
		14	2472.14	nd	nd	1622.6	nd	nd	18	nd	nd	301.14	nd	nd	346.8	nd	nd	1946.44	nd	nd	82.3	nd	nd	452.28	nd	nd	850.46	nd	nd	neg	nd	nd	571.92	nd	nd
		15	2814.64	2554.22	1.10196	2466.32	1862.86	1.32394	15.62	17.98	0.868743	366.64	405.76	0.903588	380.58	321.6	1.1834	3011.82	2235.74	1.34712	104.04	98.76	1.05346	217.88	395.74	0.550564	1096.16	950.42	1.15334	16.23	neg	1.038	639.48	566.98	1.12787
		16	na	na	na	na	na	na	na	na	na	na	na	na	na	na	na	na	na	na	na	na	na	na	na	na	na	na	na	na	na	na	na	na	na
	720	1	2848.58	2671.72	na	2407.18	1856.84	na	36.18	30.6	na	520.08	413.3	na	296.34	272.56	na	1917	1485.84	na	142.22	130.28	na	321.54	356.76	na	1350.36	801.04	1.68576	neg	neg	1	344.34	313.36	na
		2	3032.1	2974.1	1.0195	2973.58	2502.8	1.1881	35.28	30.24	1.16667	621.12	629.64	0.986468	310.16	248.02	1.25054	2195.84	1837	1.19534	155.84	148.82	1.04717	351.22	362.16	0.969792	1788.1	1742.08	1.02642	neg	neg	1	349.32	306.84	1.13844
		3	2961.7	2622.62	1.12929	2428.88	2083.12	1.16598	37.56	32.58	1.15285	471.4	429.38	1.09786	286.24	225.18	1.27116	1882.7	1514.76	1.2429	178.16	150.08	1.1871	463.28	444.9	1.04131	1546.98	1612.98	0.959082	neg	neg	1	334.16	309.12	1.081
		4	3088.28	3096.02	0.9975	2779.34	2862.9	0.970813	40.32	38.98	1.03438	613.58	669.8	0.916064	301.34	275.06	1.09554	2093.18	2074.94	1.00879	119	136.12	0.874229	348.22	861.74	0.404089	1655.08	1550.4	1.06752	neg	22.09	0.708	370.84	347.1	1.0684
		5	3510	3177.74	1.10456	3015.24	2810.08	1.07301	44.42	38.34	1.15858	339.5	411.6	0.82483	329.9	280.96	1.17419	2298.38	2049.76	1.12129	172.66	169.6	1.01804	381.2	543.98	0.700761	1888.28	1991.44	0.948198	neg	neg	1	394.44	358.86	1.09915
		6	2391.36	2063.08	1.15912	3386.16	1995.56	1.69685	36.08	31.46	1.14685	748.76	586	1.27775	280.76	254.18	1.10457	2560.54	1296.38	1.97515	186.2	165.94	1.12209	338	413.32	0.817768	1663.46	1655.84	1.0046	neg	18.79	0.832	331.68	267.56	1.23965
		7	nd	nd	nd	nd	nd	nd	nd	nd	nd	nd	nd	nd	nd	nd	nd	nd	nd	nd	nd	nd	nd	nd	nd	nd	dn	nd	nd	nd	nd	nd	nd	nd	nd
		8	2384.42	2627.64	0.907438	1853.98	1986.7	0.933196	34.32	33.24	1.03249	404.22	578.98	0.698159	250.22	226.52	1.10463	1446.26	1451.2	0.996596	133.94	117.76	1.1374	653.24	419.66	1.55659	1699.98	1717.24	0.989949	neg	neg	1	299.74	294.98	1.01614
		9	3294.68	nd	1.62033	3458.78	nd	2.43514	34.94	nd	1.25054	664.44	nd	1.35396	287.68	nd	1.38561	2669.84	nd	2.54241	171.12	nd	1.50079	340.78	nd	0.593797	1596.96	nd	0.985024	neg	neg	1	341.18	nd	1.35593
		10	2985.38	2562.66	1.16495	2219.52	2062.88	1.07593	28.44	24.94	1.14034	587.9	541.14	1.08641	320.28	211.46	1.51461	1608.08	1475.86	1.08959	153.44	103.9	1.4768	447.6	580.18	0.771485	1590.56	1634.6	0.973058	neg	neg	1	354.76	295.58	1.20022
		11	na	na	na	na	na	na	na	na	na	na	na	na	na	na	na	na	na	na	na	na	na	na	na	na	na	na	na	na	na	na	na	na	na
na - not available
nd - not done; these animals were not tested in the mixing test
neg - <LOQ

## Sheet: F
Cortisol levels in offspring hair
Group	Sow	Piglet	Cortisol level in hair at 37 days after birth, ng/g
ZIKV+	409	1	8.37287
		2	6.31512
		3	41.1607
		4	4.50173
		5	7.97197
		6	12.2721
		7	9.2423
		8	17.1696
		9	22.9348
		10	na
		11	18.0395
		12	na
		13	na
		14	na
		15	15.8388
		16	na
		17	na
	109	1	38.2573
		2	8.78109
		3	18.9331
		4	12.5524
		5	8.88757
		6	na
		7	9.19972
		8	19.1354
		9	5.1784
		10	5.37
	335	1	17.1844
		2	46.6942
		3	16.0299
		4	na
		5	10.4108
		6	13.4997
		7	17.8777
		8	10.8116
		9	13.6596
		10	27.3902
		12	24.0378
		13	na
		14	na
Control	122	1	na
		2	17.3089
		3	11.3967
		4	6.31751
		5	6.63768
		7	na
		8	na
		9	25.2497
		10	4.78359
		11	na
		12	na
		13	6.53113
		14	2.76887
		15	2.45299
	179	1	8.69399
		2	32.2598
		3	9.37226
		4	14.9081
		5	na
		6	27.5298
		7	29.0234
		8	na
		9	na
		10	15.4418
		11	6.2973
		12	33.096
		13	8.50361
		14	20.8254
		15	22.1731
	720	1	4.09953
		2	9.94899
		3	7.3725
		4	6.9998
		5	17.054
		6	13.9309
		7	4.46445
		8	4.65973
		9	4.99818
		10	11.8092
na - not available

## Sheet: G
The offspring mixing test
Mixing pair #	ZIKV+ group				Control group			Video camera #	Mixing chamber #	Fights between ZIKV-affected and control piglets within 2 hours			Fight outcomes judged by three observers								Fights initiated by a piglet from the ZIKV+ group, %	Fights won by a piglet from the ZIKV+ group, %
	Sow #	Piglet #	Serologic subgroup*	Gender	Sow #	Piglet #	Gender			Fight #	Duration, min	Coordinates in a video file, min	Observer #1		Observer #2		Observer #3		Final decision
													Initiator, pig #	Winner, pig #	Initiator, pig #	Winner, pig #	Initiator, pig #	Winner, pig #	Initiator, pig #	Winner, pig #
1	409	6	N	M	179	4	M	3	1	na	na	na	na	na	na	na	na	na	na	na	na	na
2		2	N	M		7	M	3	2	1	0.6	08.48.57-08.49.30	7	2	7	2	7	2	7	2	50	50
										2	21.8	10.08.25-10.30.10	2	7	2	7	2	7	2	7
3		13	N	M		10	M	7	3	3	13.4	08.57.05-09.10.27	13	10	13	10	13	10	13	10	100	0
										4	0.6	10.19.12-10.19.50	13	10	13	10	13	10	13	10
										5	0.3	10.50.09-10.50.26	13	10	13	10	13	10	13	10
4		8	N	M		11	M	7	4	na	na	na	na	na	na	na	na	na	na	na	na	na
5		1	N	M		15	M	6	5	6	1	09.00.57-09.01.57	15	15	1	15	15	15	15	15	0	0
										7	12.5	09.06.56-09.19.25	15	15	15	15	15	15	15	15
										8	16.9	10.04.55-10.21.46	15	15	15	15	15	15	15	15
										9	9.4	10.30.29-10.39.50	15	15	15	15	15	15	15	15
6		5	N	F		1	F	5	6	10	0.8	09.05.55-09.06.45	1	5	5	5	1	5	1	5	0	33
										11	0.2	09.37.02-09.37.15	1	1	5	1	1	1	1	1
										12	1.2	09.41.11-09.42.20	1	1	1	1	1	1	1	1
7		7	P	F		3	F	5	7	13	2.8	08.48.07-08.50.54	3	3	3	3	3	3	3	3	0	0
										14	0.8	08.53.45-08.54.30	3	3	3	3	3	3	3	3
										15	1.6	08.56.28-08.57.10	3	3	3	3	3	3	3	3
										16	0.7	08.58.50-08.59.30	3	3	3	3	3	3	3	3
8		3	N	F		6	F	1	8	17	3.9	08.56.30-09.00.22	6	6	6	6	6	6	6	6	75	0
										18	0.7	09.14.02-09.14.45	3	6	6	6	3	6	3	6
										19	3.7	09.35.57-09.39.37	3	6	3	6	6	6	3	6
										20	0.6	10.01.32-10.02.10	3	6	3	6	6	6	3	6
9		4	N	F		13	F	1	9	21	6.2	08.52.05-08.58.15	13	13	13	13	4	13	13	13	0	0
10	109	5	N	M	122	2	M	3	1	22	58.2	14.03.55-15.02.08	2	5	2	5	2	5	2	5	67	33
										23	7.2	15.48.35-15.55.45	5	2	5	2	5	2	5	2
										24	3	16.07.30-16.10.29	5	2	5	2	5	2	5	2
11		10	P	M		3	M	3	2	25	0.9	14.03.06-14.04.00	10	10	10	10	10	10	10	10	33	22
										26	3.7	14.09.37-14.13.19	3	3	3	3	3	3	3	3
										27	1.2	14.16.02-14.17.15	3	3	3	3	3	3	3	3
										28	2.8	14.18.35-14.21.20	3	3	3	3	3	3	3	3
										29	6.3	14.24.45-14.31.00	3	3	3	10	3	3	3	3
										30	1	14.38.16-14.39.17	3	10	3	10	3	10	3	10
										31	5.2	15.18.58-15.24.10	10	3	10	3	10	3	10	3
										32	2.8	15.27.06-15.29.55	10	3	10	3	10	3	10	3
										33	0.8	15.49.00-15.49.50	3	3	3	3	3	3	3	3
12		8	N	M		10	M	7	3	34	36.2	14.09.30-14.45.44	8	8	8	8	8	8	8	8	100	100
										35	12	15.03.20-15.15.20	8	8	8	8	8	8	8	8
										36	8	15.47.10-15.55.10	8	8	8	8	8	8	8	8
										37	3.6	15.56.40-16.00.16	8	8	8	8	8	8	8	8
										38	1.6	16.04.38-16.06.15	8	8	8	8	8	8	8	8
										39	1.5	16.07.55-16.09.25	8	8	8	8	8	8	8	8
13		7	P	M		13	M	7	4	40	3.8	15.02.30-15.06.20	7	7	7	7	7	7	7	7	100	100
14	335	9	N	M	720	4	M	3	1	41	21.7	11.20.45-11.42.27	9	9	9	9	9	9	9	9	25	75
										42	10.3	11.56.05-12.06.20	4	4	4	4	4	4	4	4
										43	9.1	12.50.20-12.59.25	4	9	4	9	4	9	4	9
										44	8.6	13.27.58-13.36.33	4	9	4	9	4	9	4	9
15		5	N	M		6	M	3	2	45	7.1	11.37.15-11.44.18	5	6	5	6	5	6	5	6	100	50
										46	10.7	12.29.52-12.40.36	5	5	5	5	5	5	5	5
16		12	P	M		7	M	7	4	47	6.5	11.25.20-11.31.47	12	7	12	7	12	7	12	7	100	0
17		10'	P	M		10	M	7	3	48	5.2	11.33.59-11.39.10	10'	10'	10'	10'	10'	10'	10'	10'	88	100
										49	0.5	11.42.45-11.43.12	10'	10'	10'	10'	10'	10'	10'	10'
										50	0.4	11.44.47-11.45.10	10'	10'	10'	10'	10'	10'	10'	10'
										51	11.6	11.50.40-12.02.13	10'	10'	10'	10'	10	10'	10'	10'
										52	1	12.10.55-12.11.55	10'	10'	10'	10'	10'	10'	10'	10'
										53	0.2	12.14.00-12.14.10	10	10'	10	10'	10	10'	10	10'
										54	0.5	13.03.20-13.03.50	10'	10'	10'	10'	10'	10'	10'	10'
										55	1.4	13.06.10-13.07.33	10'	10'	10'	10'	10'	10'	10'	10'
18		2	P	F		1	F	5	6	56	45.9	11.25.49-12.11.45	2	1	2	1	2	1	2	1	100	0
19		1	N	F		2	F	5	7	57	4.1	11.41.40-11.45.44	2	2	2	2	2	2	2	2	0	0
										58	0.9	12.16.08-12.17.00	2	2	2	2	2	2	2	2
20		8	N	F		3	F	1	8	59	4.5	11.25.13-11.29.40	8	3	8	3	8	3	8	3	100	0
										60	6.6	13.28.40-13.35.15	8	3	8	3	8	3	8	3
21		6	P	F		5	F	1	9	61	1.6	11.35.30-11.37.04	5	5	5	5	6	5	5	5	50	0
										62	6	13.20.04-13.26.02	6	5	6	5	6	5	6	5
22		3	N	F		8	F	8	10	63	34.6	11.25.50-12.00.27	8	8	8	8	8	8	8	8	0	0
										64	13.8	12.12.50-12.26.40	8	8	8	8	8	8	8	8
* - piglets from ZIKV litters were sorted to serologic subgroups:
	N	"Negative" - offspring that negative for ZIKV-specific antibodies at birth before colostrum feeding
	P	"Positive" - offspring that developed their own ZIKV-specific antibodies in utero (positive for ZIKV-specific antibodies at birth before colostrum feeding)
na - not available
